# Supplementary material for: Comparative metabolomics with Metaboseek reveals functions of a conserved fat metabolism pathway in C. elegans
Source: Nat Commun. 2022 Feb 10;13:782. doi: 10.1038/s41467-022-28391-9 (PMC8831614; doi:10.1038/s41467-022-28391-9)
Supplement: Supplementary file 4 — Supplementary Data 1 [file 41467_2022_28391_MOESM4_ESM.xlsx]

## Sheet: Supplementary Data 1
	Negative	# features	FPQ .9	FPQ .95			Positive	# features	FPQ .9	FPQ .95
	No blank subtraction	244268	100913	66351			No blank subtraction	483272	203730	130536
	worm 3-fold above blank	148315	92307	61859			worm 3-fold above blank	371269	177619	115514
	worm 5-fold above blank	142200	90484	60864			worm 5-fold above blank	350745	171036	111643
	worm 10-fold above blank	134598	86879	58906			worm 10-fold above blank	324218	160434	105292
	OP50 3-fold above blank	95752	58980	40532			OP50 3-fold above blank	294046	136890	89768
	OP50 5-fold above blank	87110	55126	38242			OP50 5-fold above blank	269137	127215	83802
	OP50 10-fold above blank	78054	50412	35311			OP50 10-fold above blank	237908	114055	75513
	Worm 10fold above blank	# features	FPQ .9	FPQ .95			Worm 10fold above blank	# features	FPQ .9	FPQ .95
	hacl-1 5-fold above N2	19015	12041	7849			hacl-1 5-fold above N2	28949	15772	10059
	AND hacl-1 meanint 5e4	1281	1100	1013			AND hacl-1 meanint 5e4	2618	2201	1927
	AND hacl-1 meanint 1e5	801	702	654			AND hacl-1 meanint 1e5	1617	1407	1269
	AND hacl-1 meanint 1e6	140	123	118			AND hacl-1 meanint 1e6	307	285	275
	Top: Number of features remaining after blank subtraction at different Fast Peak Shapes (FPQ) peak quality thresholds.
	Bottom: Following blank subtration at 10-fold, number of features remaining after setting hacl-1 5-fold minimum enrichment over N2 (WT) at different mean intensity thresholds.
