# Supplementary material for: Comparative metabolomics with Metaboseek reveals functions of a conserved fat metabolism pathway in C. elegans
Source: Nat Commun. 2022 Feb 10;13:782. doi: 10.1038/s41467-022-28391-9 (PMC8831614; doi:10.1038/s41467-022-28391-9)
Supplement: Supplementary file 7 — Source Data [file 41467_2022_28391_MOESM7_ESM.xlsx]

## Sheet: Figure 3B
Figure 3B, endogenous C11 fatty acids enriched in hacl-1 larvae
				N2 (WT)					hacl-1
	Molecular Formula	1	2	3	4	5	1	2	3	4	5
	C11H19O5-	24776	56043.1	16023.2	24928.5	48194.8	4.30276e+06	6.94329e+06	3.36988e+06	2.95793e+06	5.8815e+06
	C11H17O5-	9184.71	9354.01	21696.9	11918.8	8040.85	351873	620450	348588	328784	487909
	C17H29O9-	4143.69	11850.4	4255.5	2394.66	6814.85	233042	751246	253568	245854	523384
	C13H26NO4-	9977.29	26701.8	7555.47	7012.5	19939	168234	171110	97839.7	140980	146500
	C11H17O4-	18452.1	32033.4	87533.9	17590.5	39558.6	1.01581e+06	2.0062e+06	971056	741614	1.80766e+06
	C11H17O5-	12630.9	14121.6	101491	14279.2	19576.5	474710	809549	508216	386806	727290
	C11H19O4-	96339.8	203662	72576.5	73866.4	173455	1.46731e+07	2.96552e+07	1.14273e+07	1.11633e+07	3.11641e+07
	C11H19O4-	27645.8	94336.3	35943.3	27134.1	69940	3.35878e+06	7.71076e+06	2.99648e+06	2.40048e+06	6.5871e+06
	C11H21O4-	13568.3	13542.5	12751	30862.4	20075.6	549193	515409	427241	467969	491100
	C11H21O4-	1252.37	3609	2105.96	9611.49	2019.96	120462	148925	105763	135105	133119
	C12H19O5-	9039.25	14599.3	8278.37	21434.9	13448.8	161153	291184	139924	192520	297719
	C16H31NO8P-	979.599	2671.25	101.662	80.4445	543.324	139059	298437	52237	39717.3	188585
	C11H19O3-	18238	44508.3	17987.1	24899.4	117928	1.11462e+06	1.79525e+06	693784	421635	1.94796e+06
	C11H19O3-	107480	327982	78811	114222	717870	8.61788e+06	1.98435e+07	5.45947e+06	6.81985e+06	5.40594e+07

## Sheet: Figure 4
Figure 4, modular compounds enriched in hacl-1 adults identified in MS/MS networking, grouped by subnetwork
	SN1			N2 (WT)						hacl-1
	Acyl group	1	2	3	4	5	6	1	2	3	4	5
	10:0	41455.7	46930.4	40056.6	58278	46204.4	34479.1	979939	1.09268e+06	1.44148e+06	930563	1.2037e+06
	13:1	335315	287197	374676	380639	256855	321357	7.35701e+06	1.12346e+07	9.6933e+06	8.8587e+06	8.7989e+06
	12:0	83181.7	81626.3	94897.9	85892.5	61512.4	72270	2.10266e+06	3.19865e+06	2.42613e+06	2.48249e+06	2.46358e+06
	14:1	263403	297442	375383	300837	191191	318189	3.45088e+06	5.31244e+06	4.33873e+06	4.59068e+06	3.77735e+06
	14:1	23585.1	42857.4	116009	55159.7	33241.6	85301	708224	1.32959e+06	1.11421e+06	1.09547e+06	1.15377e+06
	18:5	17208.2	27785.7	16794.9	18943.7	13958.9	14937.8	922621	1.80801e+06	876655	1.39189e+06	853552
	m16:1	140083	187053	165759	153393	98370.9	148098	9.15923e+06	1.55454e+07	9.21655e+06	1.19263e+07	8.46515e+06
	15:1	483235	399814	432548	494097	318569	416412	9.50663e+06	1.88483e+07	9.08994e+06	1.58453e+07	9.48807e+06
	m18:2	6323.91	19876.8	2640.85	8570.37	491.268	2587.27	942505	1.49245e+06	846990	1.15452e+06	713837
	20:5	234455	236949	168385	263524	190519	147274	3.32976e+06	6.43833e+06	3.06284e+06	5.06087e+06	2.88481e+06
	SN2			N2 (WT)						hacl-1
	Acyl group	1	2	3	4	5	6	1	2	3	4	5
	13:1	415004	526739	754940	441990	466621	725939	4.71259e+06	7.14865e+06	5.89275e+06	6.21219e+06	5.38274e+06
	14:1	1.10932e+06	1.44516e+06	1.9447e+06	1.36688e+06	1.34452e+06	1.90619e+06	1.66354e+07	2.51573e+07	1.86125e+07	1.95379e+07	1.67458e+07
	16:3	4.83226e+06	6.14216e+06	7.20571e+06	4.97307e+06	6.00853e+06	7.24705e+06	5.59808e+07	7.11518e+07	6.53728e+07	6.26001e+07	6.15981e+07
	16:2	143910	140037	190262	96479.7	121109	195489	1.40218e+06	2.42469e+06	1.20036e+06	1.749e+06	1.12156e+06
	18:3	3.82366e+06	4.138e+06	3.00814e+06	1.46679e+06	2.11609e+06	7.81468e+06	5.67004e+07	7.73416e+07	1.51851e+07	4.91607e+07	2.20238e+07
	SN3			N2 (WT)						hacl-1
	Acyl group	1	2	3	4	5	6	1	2	3	4	5
	m16:2	46195.6	47452	60236.7	48005.4	51446.6	59155.9	1.38981e+06	2.26224e+06	1.76379e+06	1.86439e+06	1.48866e+06
	m15:1	44164.2	49540.9	80070.7	49295.1	49116.2	67323.4	1.83242e+06	2.90592e+06	2.17769e+06	2.25387e+06	1.89659e+06
	m16:2	124866	145511	191372	130482	140559	163508	3.52271e+06	6.47439e+06	4.53797e+06	4.85299e+06	3.77348e+06
	m14:0	87170.8	101275	103649	91636.9	98737.2	97455.1	850863	1.27181e+06	1.16536e+06	1.14381e+06	1.01601e+06
	m18:3	45042.5	49077.4	50204.8	45970.4	48613.1	46696.3	888393	1.67451e+06	1.00606e+06	1.36732e+06	844355
	m17:2	50222.2	60319	62306.3	58483.4	58160.8	60728.9	1.43719e+06	2.51447e+06	1.64241e+06	2.08187e+06	1.42876e+06
	m16:1	3.67138e+06	3.30321e+06	5.18365e+06	3.82059e+06	3.53442e+06	4.87639e+06	8.85523e+07	1.1366e+08	1.02772e+08	9.42926e+07	9.01868e+07
	m18:3	119066	176770	362023	158859	157136	363970	3.18626e+06	4.45125e+06	2.39772e+06	3.63973e+06	2.33481e+06
	20:5	432664	468773	464594	449378	489022	460628	3.87839e+06	6.03884e+06	3.79647e+06	5.40255e+06	3.42238e+06
	m18:2	585487	713220	669584	647729	678974	714513	1.93549e+07	3.40473e+07	1.95782e+07	2.89887e+07	1.75194e+07
	m17:1	892485	1.05274e+06	1.29483e+06	939258	949732	1.30435e+06	1.44723e+07	1.94006e+07	1.4198e+07	1.64363e+07	1.23264e+07
	m18:1	149825	193007	275905	212647	208926	256732	2.37421e+06	4.24724e+06	2.5645e+06	3.0416e+06	2.2201e+06
	SN5			N2 (WT)						hacl-1
	Acyl group	1	2	3	4	5	6	1	2	3	4	5
	d14:2	84118.1	59878.7	97948.8	69606.7	58617.9	83302.8	617386	799493	819384	674984	871657
	d16:1	86426.2	71694.6	95135.6	73200.3	76482.7	83670.9	573550	1.36151e+06	601661	1.11502e+06	559214
	m15:2	119237	75673.3	92484.7	72488	68474.6	78331.1	710297	1.32414e+06	791560	1.00787e+06	659160
	d16:2	188186	126278	202758	162738	127359	179485	1.23939e+06	2.78226e+06	1.19822e+06	2.0033e+06	1.23285e+06
	d16:1	119529	93617.8	141352	89434.5	93034.8	122714	839231	1.96799e+06	735025	1.55239e+06	798213
	m16:2	34714.7	36311.9	86345	37811.7	32305.5	80505.2	825165	1.34482e+06	574848	1.1253e+06	600169
	m17:2	65321.2	57237.2	118282	69905.1	48947.7	118924	1.20963e+06	1.70423e+06	894307	1.39791e+06	832287
	m16:1	4.99466e+06	3.50983e+06	7.96547e+06	4.50772e+06	3.24608e+06	6.73305e+06	6.35839e+07	7.94832e+07	5.53724e+07	6.83368e+07	5.0068e+07
	m16:1	144453	125003	318974	147642	104026	274396	3.07013e+06	4.15037e+06	2.38837e+06	3.27714e+06	2.15662e+06
	m18:2	868781	671970	1.29527e+06	827943	626307	1.10158e+06	1.00973e+07	1.34681e+07	7.09561e+06	1.22915e+07	7.09853e+06

## Sheet: Figure 5E
Figure 5E, N-acyl GPEs absent from worms fed JW1653-1 bacteria
				N2 (WT)						hacl-1
	Acyl group	1	2	3	4	5	6	1	2	3	4	5
	m13:1	9644.14	9942.56	10116	10527.9	10581.9	9237.52	73181.8	155062	107730	115070	87126.1
	m13:1	479.319	233.954	149.494	797.195	271.099	115.726	12597	27945	18361.4	21421	16579.9
	m15:1	6102.61	6038.88	5124.97	6138.44	4535.29	3384.48	55859.9	136642	71705.3	113475	67038.8
	11:1	82.1981	232.547	149.494	247.621	275.586	115.726	15269.8	28627.7	25568.5	20785.8	23249.3
	m15:1	552.558	589.959	287.141	205.152	355.039	115.726	10551.5	27339.6	11875.6	22661.1	12559.4
	m13:1	549.269	289.002	149.494	1062.13	90.3584	115.726	35890	62528.6	38237.9	45227.7	36498.7
	13:1	335315	287197	374676	380639	256855	321357	7.35701e+06	1.12346e+07	9.6933e+06	8.8587e+06	8.7989e+06
	m15:1	5696.75	4978.87	7565.75	5414.89	4253.52	5824.82	320799	748251	375478	562974	342882
	15:1	483235	399814	432548	494097	318569	416412	9.50663e+06	1.88483e+07	9.08994e+06	1.58453e+07	9.48807e+06
	17:1	82.1981	84.6404	1299.9	217.426	90.3584	243.129	48283	97048	19823	62689.5	22423.5

## Sheet: Supplementary FIgure 3D
Supplementary Figure 3D, CA-derived compounds enriched in hacl-1 larvae, not detected in vehicle-treated
	Molecular Formula	N2 (WT)	hacl-1
	C10H19O5-	9714.71	3114495
	C10H19O5-	107390	2097267
	C10H17O4-	248495	20183579
	C10H17O4-	1111788	16183454
	C10H19O4-	39463.4	891004
	C10H17O4-	30374.6	560420
	C15H29NO8P-	184332	20143859
	C16H27O8-	1539.13	745534
	C12H22NO3-	15815.3	846063
	C10H17O3-	489543	34435482
	C10H17O3-	2111915	259000000
	C10H19O3-	35889.8	3135641
	C20H33O5-	38929.1	690879

## Sheet: Supplementary Figure 6
Supplementary Figure 6, intensities of endogenous C11 fatty acids in both larvae and adults
				N2 (WT) larvae					hacl-1 larvae					N2 (WT) adults						hacl-1 adults
	Molecular Formula	1	2	3	4	5	1	2	3	4	5	1	2	3	4	5	6	1	2	3	4	5
	C11H19O5-	24776	56043.1	16023.2	24928.5	48194.8	4.30276e+06	6.94329e+06	3.36988e+06	2.95793e+06	5.8815e+06	438.059	4547.21	149.494	103.926	457.72	455.9	6599.7	18124.6	8637.83	12993.7	7319.23
	C11H17O5-	9184.71	9354.01	21696.9	11918.8	8040.85	351873	620450	348588	328784	487909	ND	ND	ND	ND	ND	ND	ND	ND	ND	ND	ND
	C17H29O9-	4143.69	11850.4	4255.5	2394.66	6814.85	233042	751246	253568	245854	523384	ND	ND	ND	ND	ND	ND	ND	ND	ND	ND	ND
	C13H26NO4-	9977.29	26701.8	7555.47	7012.5	19939	168234	171110	97839.7	140980	146500	ND	ND	ND	ND	ND	ND	ND	ND	ND	ND	ND
	C11H17O4-	18452.1	32033.4	87533.9	17590.5	39558.6	1.01581e+06	2.0062e+06	971056	741614	1.80766e+06	8460.01	14124.2	11987.5	7163.01	9235.01	8926.62	59613.9	83663.7	54865.1	59595.3	47678
	C11H17O5-	12630.9	14121.6	101491	14279.2	19576.5	474710	809549	508216	386806	727290	7274.38	12254.7	14613.7	8967.21	6597.63	15757	158767	188958	164711	128238	126419
	C11H19O4-	96339.8	203662	72576.5	73866.4	173455	1.46731e+07	2.96552e+07	1.14273e+07	1.11633e+07	3.11641e+07	157541	251762	211698	121293	232868	167951	1.70483e+06	2.77698e+06	1.72654e+06	1.69846e+06	1.45166e+06
	C11H19O4-	27645.8	94336.3	35943.3	27134.1	69940	3.35878e+06	7.71076e+06	2.99648e+06	2.40048e+06	6.5871e+06	67995.9	96610.8	80367.7	56230.6	97177.8	68713.2	427980	744771	415697	484264	361505
	C11H21O4-	13568.3	13542.5	12751	30862.4	20075.6	549193	515409	427241	467969	491100	6053.53	5732.36	7647.09	4463.26	5118.58	6266.8	75868.6	85354.7	65498.3	56592.7	61841.6
	C11H21O4-	1252.37	3609	2105.96	9611.49	2019.96	120462	148925	105763	135105	133119	5970.54	7369.46	3943.18	3595.54	18822.3	4127.16	33611.1	50237.1	47239.3	35217.8	32837.1
	C12H19O5-	9039.25	14599.3	8278.37	21434.9	13448.8	161153	291184	139924	192520	297719	12424.8	9860.09	16145.8	10829.6	8001	11553.1	55173.2	73696.6	58709.4	52619.9	51481.4
	C16H31NO8P-	979.599	2671.25	101.662	80.4445	543.324	139059	298437	52237	39717.3	188585	ND	ND	ND	ND	ND	ND	2878.31	55261.7	3886.45	48885.2	3573.94
	C11H19O3-	18238	44508.3	17987.1	24899.4	117928	1.11462e+06	1.79525e+06	693784	421635	1.94796e+06	ND	ND	ND	ND	ND	ND	477948	1.07979e+06	662761	845138	540590
	C11H19O3-	107480	327982	78811	114222	717870	8.61788e+06	1.98435e+07	5.45947e+06	6.81985e+06	5.40594e+07	3.89388e+06	4.60292e+06	3.43646e+06	3.44255e+06	4.62056e+06	3.35298e+06	6.62482e+06	8.78238e+06	8.32543e+06	8.72543e+06	6.86998e+06

## Sheet: Supplementary Figure 8
Supplementary Figure 8, intensities of N-acyl GPE and GLEA in the endo- and exo-metabolomes
Panel B	N-acyl GPE			N2 (WT) exo-metabolome						hacl-1 exo-metabolome				N2 (WT) endo-metabolome				hacl-1 endo-metabolome
	Acyl group	1	2	3	4	5	6	1	2	3	4	5	1	2	3	4	1	2	3
	13:1	335315	287197	374676	380639	256855	321357	7.35701e+06	1.12346e+07	9.6933e+06	8.8587e+06	8.7989e+06	1059.19	744.344	381.587	1682.71	20735	97771.7	81959
	14:1	263403	297442	375383	300837	191191	318189	3.45088e+06	5.31244e+06	4.33873e+06	4.59068e+06	3.77735e+06	1435.42	65.1617	284.055	748.4	19675.3	94710.3	81886.6
	m16:1	140083	187053	165759	153393	98370.9	148098	9.15923e+06	1.55454e+07	9.21655e+06	1.19263e+07	8.46515e+06	2155.91	363.888	1074.92	2165.1	379455	604282	1.41183e+06
	15:1	483235	399814	432548	494097	318569	416412	9.50663e+06	1.88483e+07	9.08994e+06	1.58453e+07	9.48807e+06	12517.8	5758.5	4323.35	29006.9	307234	913207	1.30085e+06
Panel C	GLEA			N2 (WT) exo-metabolome						hacl-1 exo-metabolome				N2 (WT) endo-metabolome				hacl-1 endo-metabolome
	Acyl Group	1	2	3	4	5	6	1	2	3	4	5	1	2	3	4	1	2	3
	14:1	1.10932e+06	1.44516e+06	1.9447e+06	1.36688e+06	1.34452e+06	1.90619e+06	1.66354e+07	2.51573e+07	1.86125e+07	1.95379e+07	1.67458e+07	55628.3	22680.1	41821.8	93629.3	244096	908517	725799
	16:3	4.83226e+06	6.14216e+06	7.20571e+06	4.97307e+06	6.00853e+06	7.24705e+06	5.59808e+07	7.11518e+07	6.53728e+07	6.26001e+07	6.15981e+07	78455.7	44658.7	81956.3	174993	366405	2.01283e+06	1.38545e+06
	m16:1	3.67138e+06	3.30321e+06	5.18365e+06	3.82059e+06	3.53442e+06	4.87639e+06	8.85523e+07	1.1366e+08	1.02772e+08	9.42926e+07	9.01868e+07	206288	103545	192627	385216	7.00533e+06	1.2847e+07	2.58868e+07
	m18:2	585487	713220	669584	647729	678974	714513	1.93549e+07	3.40473e+07	1.95782e+07	2.89887e+07	1.75194e+07	26011.7	22744.6	16649.6	102193	1.47669e+06	897988	3.57366e+06

## Sheet: Supplementary Figure 9
Supplementary Figure 9, intensities of ascarosides in L1 larvae and adults
Panel A	L1 larvae			N2 (WT)					hacl-1
	Metabolite	1	2	3	4	5	1	2	3	4	5
	ascr#9	6.24106e+06	1.17675e+07	5.31573e+06	5.84689e+06	1.07983e+07	7.08548e+06	1.00807e+07	6.15122e+06	6.37284e+06	9.32514e+06
	oscr#9	917008	2.36038e+06	889169	957499	2.18242e+06	1.12262e+06	1.72938e+06	772307	685470	1.5285e+06
	ascr#12	3.02033e+06	7.2372e+06	2.17663e+06	2.19365e+06	5.95926e+06	2.45606e+06	4.55205e+06	1.87286e+06	1.94952e+06	4.05836e+06
	oscr#12	52137.8	135874	53723.6	39823.9	115854	41667.2	115650	38508.6	27589.7	114789
	ascr#7	1.02954e+06	3.00463e+06	1.11761e+06	1.02204e+06	2.87755e+06	1.00753e+06	2.08779e+06	939833	980438	1.93363e+06
	ascr#1	1.66436e+06	4.84438e+06	2.19066e+06	1.288e+06	4.29275e+06	1.24977e+06	2.47692e+06	1.37614e+06	1.03535e+06	2.29965e+06
	ascr#3	5007486	3513440	4700812	5940660	4732274	4523537	1059632	3886743	5854943	2318725
	ascr#10	3.53615e+06	9.20076e+06	4.75952e+06	3.14971e+06	6.31292e+06	2.42723e+06	3.7863e+06	2.83964e+06	2.2061e+06	3.16733e+06
	osas#9	1.00264e+07	1.35294e+07	6.89904e+06	9.79835e+06	1.25156e+07	1.96676e+07	2.04804e+07	1.27872e+07	1.72949e+07	1.84474e+07
	osas#10	2.3339e+06	4.73298e+06	2.35952e+06	2.3673e+06	4.28889e+06	3.26542e+06	5.37723e+06	3.99821e+06	3.01272e+06	6.06782e+06
	icas#9	5.96407e+06	1.76395e+07	4.74169e+06	4.22664e+06	1.32528e+07	6.4801e+06	1.32629e+07	4.42148e+06	4.21552e+06	1.20342e+07
	icas#10	231208	434267	431873	331621	474325	108226	439431	366426	248547	527009
Panel B	Adults			N2 (WT)						hacl-1
	Metabolite	1	2	3	4	5	6	1	2	3	4	5
	ascr#9	1.42151e+06	1.50974e+06	1.23295e+06	1.22248e+06	1.59266e+06	1.30555e+06	1.21578e+06	1.53982e+06	1.46209e+06	1.68373e+06	1.26515e+06
	oscr#9	1.13099e+06	967053	1.27147e+06	962271	970820	1.25277e+06	1.67427e+06	2.09143e+06	1.91844e+06	2.04882e+06	1.73651e+06
	ascr#12	1.66398e+06	1.38975e+06	1.87305e+06	1.45534e+06	1.50564e+06	1.69665e+06	1.74517e+06	2.06643e+06	1.58928e+06	1.98253e+06	1.56287e+06
	oscr#12	401388	381648	488592	431378	395474	530977	408539	451043	479299	469611	393262
	ascr#7	5.952e+06	6.39489e+06	5.68817e+06	5.45733e+06	6.16518e+06	5.30523e+06	4.83855e+06	6.20778e+06	5.50713e+06	6.33419e+06	4.95293e+06
	ascr#1	1.69046e+07	1.71111e+07	1.46119e+07	1.52809e+07	1.65416e+07	1.44989e+07	1.03435e+07	9.39246e+06	1.13901e+07	1.15455e+07	1.07655e+07
	ascr#3	57352350	55697413	31534693	45361640	52172851	40736240	22773337	34236232	24224525	30876905	27863180
	ascr#10	4.59166e+06	4.75575e+06	5.03795e+06	4.34091e+06	4.079e+06	4.99079e+06	4.11747e+06	4.14248e+06	3.81524e+06	4.23404e+06	3.72976e+06
	oscr#10	245499	249292	351319	201281	250482	317018	195172	249479	192843	225550	167054
	ascr#18	2.66035e+06	2.46243e+06	3.14064e+06	2.43625e+06	2.46188e+06	3.01057e+06	2.17799e+06	2.3659e+06	1.94892e+06	2.15609e+06	1.73266e+06
	oscr#18	2.82877e+06	2.54928e+06	3.80175e+06	2.2785e+06	2.54061e+06	3.18515e+06	1.35467e+06	1.61466e+06	1.27049e+06	1.43312e+06	972861

## Sheet: Supplementary Figure 10
Supplementary Figure 10, intensities of SN4 GLEA enriched in hacl-1
	GLEA			N2 (WT) exo-metabolome						hacl-1 exo-metabolome
	Acyl Group	1	2	3	4	5	6	1	2	3	4	5
	m15:2	25	174.957	462.093	25	25	25	15630	35058.3	1104.87	14798.2	3451.68
	m16:3	25	25	1165.56	25	25	25	10032.1	30111.5	28.891	13851.3	3167.48
	m16:2	760.096	7762.94	18236.5	4399.24	1250.06	2521.93	85190.5	154617	14799.5	71837.3	19986.1
	m16:2	300.576	1392.69	3494.32	793.051	25	962.686	41019.9	92975.2	8823.96	41036	14959.7
	m18:4	1109.02	7244.34	13061.1	2866.47	930.622	1620.11	103902	259826	30551.2	109172	39162.7
	m18:5	ND	ND	ND	ND	ND	ND	786.321	4866.42	6683.65	7027.78	3458.34
	m18:3	25	785.965	25	25	192.476	25	24228.2	77261.1	8457.98	31475.6	3309.21
	m17:2	311.694	5779.67	6436.75	2552.16	607.805	419.162	55215.8	132228	12373.9	60116.6	15075
	* Cells containing 2.50E+01 were manually zero-filled in instances when metabolite was detected in a subset of samples

## Sheet: Supplementary Figure 11
Supplementary Figure 11, intensities of NAE and GLEA identified through 13C isotope tracing
Panel A	NAE			N2 (WT) exo-metabolome						hacl-1 exo-metabolome
	Acyl group	1	2	3	4	5	6	1	2	3	4	5
	m9:0iso	241625	294374	271389	212532	271016	237591	192908	268817	228916	219999	178365
	m11:0iso	905721	958288	962805	870044	903850	922536	811396	1.16774e+06	886892	947027	835818
	9:0iso	4.79147e+06	5.10081e+06	5.15355e+06	4.54231e+06	4.85401e+06	4.71842e+06	3.42605e+06	4.16485e+06	4.34141e+06	3.542e+06	3.1877e+06
	m13:1iso	115382	133670	163202	132690	127390	151583	137697	243413	155216	203514	166932
	m13:0iso	472538	456533	513772	434566	437479	417918	441639	672845	544352	554546	453574
	m11:0iso	1.15358e+06	1.14658e+06	1.09919e+06	1.03311e+06	1.115e+06	1.05815e+06	1.09767e+06	1.68443e+06	1.349e+06	1.38802e+06	1.02198e+06
	m13:1iso	313420	274938	330489	310684	253645	274436	341370	547287	402385	470884	374339
	m13:0iso	650344	706004	802964	629342	684176	762204	1.01996e+06	1.93477e+06	1.30277e+06	1.57741e+06	1.13216e+06
	m13:0iso	872089	920379	1.33223e+06	846435	809789	1.20368e+06	1.691e+06	2.76658e+06	1.67194e+06	1.97333e+06	1.45068e+06
	m15:0iso	1.89533e+06	1.70155e+06	2.93366e+06	1.94178e+06	1.85869e+06	2.62785e+06	4.74456e+06	7.22099e+06	4.84267e+06	5.85713e+06	4.53625e+06
	13:0iso	7.1982e+07	7.42589e+07	1.31288e+08	7.32296e+07	7.45146e+07	1.19198e+08	1.14357e+08	1.47185e+08	1.40988e+08	1.23306e+08	1.14539e+08
	15:0iso	1.71794e+08	1.51506e+08	9.64461e+07	1.66282e+08	1.49995e+08	8.48311e+07	7.71761e+07	9.81235e+07	1.14112e+08	1.05172e+08	7.98491e+07
	17:0iso	2.52961e+06	2.78788e+06	2.24528e+06	2.49269e+06	2.80188e+06	1.98814e+06	1.274e+06	2.19076e+06	1.50633e+06	2.05846e+06	1.1912e+06
Panel B	GLEA			N2 (WT) exo-metabolome						hacl-1 exo-metabolome
	Acyl group	1	2	3	4	5	6	1	2	3	4	5
	11:0iso	44838.8	64684.3	71094.2	46488.6	81453.4	77156.2	101433	162935	220835	131125	125379
	13:0iso	532538	774879	806473	605841	719450	803372	3.89767e+06	5.97885e+06	5.80605e+06	5.72606e+06	4.88542e+06
	15:0iso	1.14877e+06	1.89932e+06	1.36824e+06	1.9851e+06	2.08398e+06	1.46628e+06	3.2998e+06	4.43372e+06	5.28998e+06	4.27988e+06	4.36959e+06
	17:0iso	59186.1	84511.2	86167.9	60347.8	84545.5	87631.4	128413	166048	127126	150378	94967.5

## Sheet: Supplementary Figure 13
Supplementary Figure 13, intensities of metabolites absent in worms fed JW1653-1
Panel A	GLEA			N2 (WT) exo-metabolome						hacl-1 exo-metabolome
	Acyl group	1	2	3	4	5	6	1	2	3	4	5
	11:1	18532.4	26403.9	10160	12495.4	22192.2	8704.14	50282.9	71195.4	69462.6	65850.3	60710
	m13:1	603.212	1392.58	1705.9	675.95	1185.08	837.166	17298.8	29877.2	20504	25205.5	16873
	13:1	415004	526739	754940	441990	466621	725939	4.71259e+06	7.14865e+06	5.89275e+06	6.21219e+06	5.38274e+06
	15:2	15928.2	17412.6	21724.9	13680	15257.3	23775.6	192108	266054	168706	248674	162527
	15:1	1.21849e+07	1.64067e+07	1.91976e+07	1.28586e+07	1.24777e+07	1.99997e+07	7.72761e+07	9.40351e+07	7.56465e+07	8.73305e+07	7.7e+07
	17:2	67706.3	94035	111712	63512.8	75821.3	113519	579182	872574	522223	758577	496699
	17:2	44966	70695.5	89014.4	57012.3	59627.2	89834.8	614507	867108	479677	709347	475324
	17:1	1.64068e+06	2.31741e+06	4.55621e+06	2.11168e+06	1.82107e+06	5.04374e+06	6.37482e+06	8.0857e+06	3.87095e+06	6.18049e+06	4.02772e+06
Panel B	Fatty acids			N2 (WT) exo-metabolome						hacl-1 exo-metabolome
	Acyl group	1	2	3	4	5	6	1	2	3	4	5
	d13:1	167766	171425	244293	126849	171682	192684	1.34441e+06	1.69674e+06	1.22932e+06	1.21267e+06	1.16296e+06
	d11:2	393725	342521	456552	360757	364352	391677	553167	633095	654192	563357	562817
	m11:1	371630	332226	459681	363170	384060	413925	977950	1.23566e+06	1.11987e+06	981513	1.06776e+06
	d15:1	23084.9	26162	25519.7	21576.6	27152.8	22226.3	312707	361677	342514	252034	362667
Panel C	Glycosides			N2 (WT) exo-metabolome						hacl-1 exo-metabolome
	Acyl group	1	2	3	4	5	6	1	2	3	4	5
	m11:1	417596	390352	628089	372245	380036	536809	1.2885e+06	2.05783e+06	1.42261e+06	1.31338e+06	1.28096e+06
	d15:1	82.1981	84.6404	351.693	103.926	226.212	115.726	59303.8	90750.5	105927	52868.5	91256.3
	m13:1	19028.7	17125.6	39387.1	18032.1	14392.6	32652.3	313443	503074	521731	360662	488740
	d15:1	4020.85	2252.4	1490.2	3935.86	1805.61	905.187	120219	142445	200294	79014.8	210010
Panel D	NAE			N2 (WT) exo-metabolome						hacl-1 exo-metabolome
	Acyl group	1	2	3	4	5	6	1	2	3	4	5
	m11:1	165743	202751	208250	156297	200438	201034	147763	226278	170863	183378	153179
	m11:1	38616.1	35279.9	39109	33322.9	38962.4	38164.9	23827.3	30297	25973.2	27256.6	21339.5
	m13:1	3.3478e+06	3.47099e+06	4.23498e+06	3.65023e+06	3.60405e+06	4.35154e+06	3.33678e+06	5.65391e+06	3.48491e+06	4.44125e+06	3.6613e+06
	d15:1	106215	99973.7	103174	88197.1	99198.6	99992.3	334864	918329	425012	625154	400929
	m13:1	1.26664e+06	1.27517e+06	1.58227e+06	1.24102e+06	1.13509e+06	1.43151e+06	1.25218e+06	2.68315e+06	1.32704e+06	1.78733e+06	1.28386e+06
	d15:1	101274	102998	123817	98002.6	95830	108237	200455	526535	221205	346202	223866
	d15:1	79501.3	66781.9	73865.1	61745.6	54196.1	72134.3	194390	507968	195613	317074	189117
	m17:2	6958.6	6593.96	11529.4	5268.31	6654.35	5566.09	6386.72	8164.66	14614.9	10437.8	6892.89
	m15:1	4.35458e+06	4.03656e+06	4.62889e+06	4.05745e+06	4.23454e+06	4.3816e+06	3.35253e+06	6.30965e+06	3.41229e+06	4.97138e+06	3.57011e+06
	m15:1	1.74876e+06	1.68972e+06	2.10878e+06	1.59462e+06	1.51979e+06	1.8581e+06	2.41127e+06	4.33314e+06	1.90076e+06	3.53664e+06	1.98316e+06
	m15:2	1.95082e+07	1.95537e+07	2.23731e+07	1.66755e+07	1.68305e+07	1.77989e+07	1.09169e+07	2.67127e+07	1.37847e+07	2.08374e+07	1.13335e+07
	m17:2	98798.6	92279.4	78183.1	91521.3	84321.8	68813.8	107926	184624	121052	166993	111377
	11:1	2.34064e+06	2.73792e+06	2.185e+06	2.15214e+06	2.59914e+06	1.84677e+06	2.99505e+06	4.94532e+06	3.64331e+06	4.00681e+06	2.93898e+06
	m13:1	574490	598025	613049	557023	536804	636703	2.15895e+06	3.8068e+06	2.45696e+06	3.20642e+06	2.16189e+06
	d15:1	103355	138195	193569	143714	148720	357734	229462	522216	664642	370279	510929
	m15:1	4.29211e+06	4.01337e+06	5.78867e+06	4.23237e+06	3.59767e+06	5.09657e+06	2.6443e+07	4.18904e+07	2.71073e+07	3.2951e+07	2.71232e+07
	13:1	2.49018e+07	2.41005e+07	3.91318e+07	2.39995e+07	2.13083e+07	3.44147e+07	7.07429e+07	9.48528e+07	7.69617e+07	7.49057e+07	7.04165e+07
	15:1	7.52934e+08	6.93205e+08	1.01806e+09	7.54503e+08	6.33412e+08	8.47116e+08	8.35911e+08	9.40351e+08	6.91073e+08	8.36847e+08	7.4852e+08
	m17:2	23203.4	28348.8	144236	30121.3	20613.4	52364.9	59139.8	79179.4	38298.2	42457.6	32484.8
	m17:2	572324	535624	457464	448415	465792	379874	515198	732179	309990	640530	387665
	m19:1	919650	948537	1.1025e+06	1.05719e+06	1.14154e+06	1.04763e+06	1.42444e+06	2.72365e+06	1.36304e+06	2.29382e+06	1.6179e+06
	17:1	6.45153e+07	7.90303e+07	1.91353e+08	8.26371e+07	6.66507e+07	1.70118e+08	6.51001e+07	9.64881e+07	4.0418e+07	7.39649e+07	4.28117e+07
	19:1	8.54521e+06	1.03915e+07	1.08385e+07	9.07511e+06	1.0275e+07	9.7204e+06	5.09752e+06	7.93561e+06	6.05293e+06	7.45031e+06	4.221e+06
